# Supplementary material for: Analyzing public sentiment during national healthcare system failures: A big data approach to emergency department experiences in South Korea
Source: PLoS One. 2026 Jul 13;21(7):e0352142. doi: 10.1371/journal.pone.0352142 (PMC13362122; doi:10.1371/journal.pone.0352142)
Supplement: S1 File — This Excel file contains the raw frequency counts and sentiment analysis results used in this study. (XLSX) [file pone.0352142.s001.xlsx]

## Sheet: Sentiment Data
	Figure 1. Sentiment Analysis Results. Sentiment categories were defined based on Sometrend’s standardized emotional lexicon for the Korean language.
												Collection volume	Percentage
											Positive	439799	0.323585
											Negative	622268	0.457837
											Neutral	297079	0.218578
											Total	1359146	1

## Sheet: Keyword Data
	Table 1. Summary of Data Collection			Table 2. Top 10 Negative Keywords and Associated Words (Raw Frequency Counts)					Table 3. Top Keywords by Time, Place, and Situation (Raw Frequency Counts)
	Category	Description		Rank	Keyword	Associated Word	Frequency		Rank	Time	Frequency	Place	Frequency	Situation	Frequency
	Platform	Sometrend (AI-based Big Data Platform)		1	Pain	Painful	26596		1	Holidays	39811	Seoul	35055	Emergency	25055
	Keyword	Emergency Room		2	Overtreatment	Unnecessary	21394		2	Nighttime	33000	Univ. Hospital	30898	Death	17703
	Collection Period	January 2024 - December 2024		3	Emergency Situation	Sudden	14879		3	Weekends	28069	Pharmacy	29090	Pain	12471
	Total Volume	1,359,146 data points		4	Waiting Time	Stressful	14410		4	Dawn	25799	General Hospital	28070	Traffic Accident	8627
	Channel Breakdown	Frequency (n) / Percentage (%)		5	Medical Void	Concerned	13521		5	Sunday	20353	Nationwide	16067	Childbirth	5257
	News (Naver, Daum)	548,661 / 40.4%		6	Emergency Room Runarounds	Severe	10363
	Blogs (Naver, Daum)	265,115 / 19.5%		7	Medical Personnel	Insufficient	9655
	Communities (Naver, Daum)	231,842 / 17.1%		8	Pediatric Care	Unable to receive	9422
	Social Media (X, Instagram, YouTube)	313,528 / 23.1%		9	Suffering	Extreme	8943
	Total	1,359,146 / 100.0%		10	ED Operation	Suspended	8310
									Table 4. Comparison of Sentiment Distribution between News and Social Media
									Platform	Positive (n)	Negative (n)	Neutral (n)	Total (n)
									News	173,708 (31.7%)	264,532 (48.2%)	110,421 (20.1%)	548661
									Social Media	102,450 (32.7%)	145,547 (46.4%)	65,531 (20.9%)	313528
									Statistical Test	χ2=257.81,df=2,p<.001
